# Supplementary material for: Cholesterol metabolism and intrabacterial potassium homeostasis are intrinsically related in Mycobacterium tuberculosis
Source: PLoS Pathog. 2025 May 22;21(5):e1013207. doi: 10.1371/journal.ppat.1013207 (PMC12136442; doi:10.1371/journal.ppat.1013207)
Supplement: S1 Data — Excel file with numerical data underlying graphed data presented in all figure files. (XLSX) [file ppat.1013207.s006.xlsx]

## Sheet: Fig 1
Fig 1. Disruption of K+ homeostasis inhibits Mtb cholesterol response.
Fig 1A	Fold change (vs. 7H9)
	WT						∆ceoBC						ceoBC*
Gene	Rep 1	Rep 2	Rep 3	Mean	SEM		Rep 1	Rep 2	Rep 3	Mean	SEM		Rep 1	Rep 2	Rep 3	Mean	SEM
prpD	8.37438	7.55068	8.39894	8.108	0.278752		2.06632	2.47826	1.68547	2.07668	0.228919		6.88204	7.32691	8.71515	7.64137	0.552037
kstD	6.16674	5.91037	7.15863	6.41192	0.380624		2.92908	2.4335	2.49805	2.62021	0.155556		5.65819	6.0043	6.9459	6.20279	0.384753
fadE28	5.80624	4.69882	4.54693	5.01733	0.396884		3.81828	2.63241	2.73003	3.06024	0.380065		5.11772	4.86484	5.04754	5.01004	0.0753703
cyp125	6.5069	5.21664	4.55174	5.42509	0.573949		2.69526	2.78933	2.65622	2.7136	0.0395042		4.32626	5.21644	4.90785	4.81685	0.26097
hsaA	5.36595	7.48143	7.78713	6.87817	0.761243		3.52188	3.98505	4.27343	3.92679	0.2189		5.80652	7.27919	7.34639	6.8107	0.502465
Fig 1B	OD600
7H9	WT						∆ceoBC						ceoBC*
Time (days)	Rep 1	Rep 2	Rep 3	Mean	SEM		Rep 1	Rep 2	Rep 3	Mean	SEM		Rep 1	Rep 2	Rep 3	Mean	SEM
0	0.05	0.05	0.05	0.05	4.90654e-18		0.05	0.05	0.05	0.05	4.90654e-18		0.05	0.05	0.05	0.05	4.90654e-18
3	0.24	0.26	0.26	0.253333	0.00666667		0.24	0.28	0.22	0.246667	0.0176383		0.24	0.28	0.3	0.273333	0.0176383
6	0.46	0.54	0.44	0.48	0.0305505		0.4	0.54	0.44	0.46	0.0416333		0.46	0.49	0.48	0.476667	0.00881917
9	0.64	0.74	0.7	0.693333	0.0290593		0.72	0.74	0.74	0.733333	0.00666667		0.68	0.74	0.7	0.706667	0.0176383
12	0.86	0.86	0.86	0.86	0		0.92	0.96	0.92	0.933333	0.0133333		0.88	0.92	0.9	0.9	0.011547
Cholesterol	WT						∆ceoBC						ceoBC*
Time (days)	Rep 1	Rep 2	Rep 3	Mean	SEM		Rep 1	Rep 2	Rep 3	Mean	SEM		Rep 1	Rep 2	Rep 3	Mean	SEM
0	0.05	0.05	0.05	0.05	4.90654e-18		0.05	0.05	0.05	0.05	4.90654e-18		0.05	0.05	0.05	0.05	4.90654e-18
3	0.1	0.12	0.14	0.12	0.011547		0.06	0.08	0.1	0.08	0.011547		0.12	0.14	0.18	0.146667	0.0176383
6	0.24	0.3	0.24	0.26	0.02		0.12	0.14	0.16	0.14	0.011547		0.28	0.22	0.25	0.25	0.0173205
9	0.42	0.44	0.42	0.426667	0.00666667		0.3	0.28	0.3	0.293333	0.00666667		0.42	0.46	0.46	0.446667	0.0133333
12	0.5	0.52	0.52	0.513333	0.00666667		0.4	0.4	0.38	0.393333	0.00666667		0.54	0.54	0.56	0.546667	0.00666667
Fig 1C	DHE/OD600
	WT						∆ceoBC						ceoBC*
Condition	Rep 1	Rep 2	Rep 3	Mean	SEM		Rep 1	Rep 2	Rep 3	Mean	SEM		Rep 1	Rep 2	Rep 3	Mean	SEM
7H9	34037.6	29466.9	31244.6	31583	1330.28		33762.7	31303.8	33662.3	32909.6	803.418		26948.5	24915.8	39530.6	30465	4570.65
Cholesterol	171489	174575	173478	173181	903.213		144352	146887	146335	145858	769.697		179165	200527	182737	187477	6606.29
Fig 1D	Mean GINKO2 fluorescence
	WT						∆ceoBC						ceoBC*
Condition	Rep 1	Rep 2	Rep 3	Mean	SEM		Rep 1	Rep 2	Rep 3	Mean	SEM		Rep 1	Rep 2	Rep 3	Mean	SEM
7H9	1547	1642	1460	1549.67	52.5558		1423	1419	1635	1492.33	71.3427		1491	1573	1476	1513.33	30.1459
K+-free 7H9	1509	1659	1476	1548	56.3116		882	990	729	867	75.7166		1512	1536	1445	1497.67	27.2295
Cholesterol	2457	2566	2433	2485.33	40.924		1492	1212	1543	1415.67	102.892		2446	2543	2378	2455.67	47.876
K+-free cholesterol	2363	2292	2068	2241	88.8951		1142	1084	1157	1127.67	22.2586		2024	2283	1957	2088	99.3999
Fig 1E	Luminescence (RLU)
Protein/condition	Rep 1	Rep 2	Rep 3	Mean	SEM
MceG 2.5 µM	78.3333	66	65	69.7778	4.28751
MceG 5 µM	113.333	109.333	114.667	112.444	1.60248
MceG 12.5 µM	177.333	167.667	131.667	158.889	13.8942
MceG 25 µM	264	246.667	222	244.222	12.1858
KstR 25 µM	73	61.6667	37	57.2222	10.6272
ATP control	52	57	28	45.6667	8.95048
ADP control	4292	4612	4395	4433	94.3098
Fig 1F	Luminescence (RLU)
Protein/condition	Rep 1	Rep 2	Rep 3	Mean	SEM
MceG only	203	205.333	204	204.111	0.675852
MceG 200 mM KCl	466.333	470.333	448.667	461.778	6.65645
MceG 100 mM K2SO4	463.667	465	466	464.889	0.675852
MceG 200 mM NaCl	203	217.667	205	208.556	4.59201
ATP control	59	51.6667	64.3333	58.3333	3.67171
ATP 200 mM KCl	64.3333	66	77	69.1111	3.97368
ATP 100 mM K2SO4	62	57.3333	66.3333	61.8889	2.59867
ATP 200 mM NaCl	59.6667	57	62.3333	59.6667	1.5396
ADP control	4463.33	4484	4191.33	4379.56	94.3001
ADP 200 mM KCl	4636.67	4252.33	4331	4406.67	117.221
ADP 100 mM K2SO4	4401	4376	4745	4507.33	119.052
ADP 200 mM NaCl	4363.33	4269.33	4668	4433.56	120.322

## Sheet: Fig 2
Fig 2. Cholesterol directly acts on the CeoBC K+ uptake system.
Fig 2A	65°C/50°C band intensity ratio
Condition	Rep 1	Rep 2	Rep 3	Mean	SEM
Cholesterol	0.347334	0.512064	0.405622	0.421674	0.0482259
Glycerol	0.150294	0.174872	0.188626	0.171264	0.0112116
Glucose	0.118182	0.139085	0.164822	0.140696	0.013488
Negative	0.146556	0.131261	0.2	0.159272	0.0208369
Fig 2B	95°C/80°C band intensity ratio
Condition	Rep 1	Rep 2	Rep 3	Mean	SEM
Cholesterol	0.38299	0.516	0.47931	0.459433	0.0396621
Negative	0.296667	0.693396	0.36014	0.450068	0.123036
Fig 2C	DHE fluorescence
Protein	Rep 1	Rep 2	Rep 3	Mean	SEM
CeoB	12960.7	14838	13549.7	13782.8	554.331
CeoC	6312.67	6376.67	7241.33	6643.56	299.459
Buffer only	5909	6408.67	7627	6648.22	510.203
Fig 2D	65°C/50°C band intensity ratio
	CeoB WT						CeoB-Y100S						CeoB-Y108S
Condition	Rep 1	Rep 2	Rep 3	Mean	SEM		Rep 1	Rep 2	Rep 3	Mean	SEM		Rep 1	Rep 2	Rep 3	Mean	SEM
Cholesterol	0.478261	0.660396	0.34292	0.493859	0.0919786		0.235677	0.196396	0.0962857	0.17612	0.0414964		0.181188	0.21619	0.115864	0.171081	0.0293994
Negative	0.2	0.246393	0.0988539	0.181749	0.0435575		0.214886	0.225	0.122667	0.187518	0.0325566		0.275159	0.164286	0.0854037	0.17495	0.0550366
Fig 2E	DHE fluorescence
Protein	Rep 1	Rep 2	Rep 3	Mean	SEM
CeoB WT	14107	11766.3	12549.7	12807.7	687.896
CeoB Y100S	5000.67	6312.67	8829	6714.11	1123.22
CeoB Y108S	6041.67	5909	7698.33	6549.67	575.609
Buffer only	6026.67	6376.67	7931.33	6778.22	585.341

## Sheet: Fig 3
Fig 3. Cholesterol binding to CeoB is critical for Mtb response and adaptation to cholesterol.
Fig 3A	Mean GFP fluorescence
Control (7H9)	WT						∆ceoBC						ceoBC*						ceoB(Y100S)C*						ceoB(Y108S)C*
Time (days)	Rep 1	Rep 2	Rep 3	Mean	SEM		Rep 1	Rep 2	Rep 3	Mean	SEM		Rep 1	Rep 2	Rep 3	Mean	SEM		Rep 1	Rep 2	Rep 3	Mean	SEM		Rep 1	Rep 2	Rep 3	Mean	SEM
0	98.4	77.8	75.3	83.8333	7.319		61.9	77.8	75.3	71.6667	4.93637		85.3	77.8	75.3	79.4667	3.00463		71.1	77.8	75.3	74.7333	1.95477		82.1	77.8	75.3	78.4	1.98578
3	92.3	78.9	78.3	83.1667	4.56995		65.5	62.7	60.3	62.8333	1.50259		93.8	78.8	78.2	83.6	5.10294		67.6	76	76.7	73.4333	2.92366		78.6	69.1	67.6	71.7667	3.444
6	89	73.9	68.2	77.0333	6.20546		61.4	61.8	62.1	61.7667	0.202759		88.3	82.6	67.2	79.3667	6.30194		71.6	75.3	73.8	73.5667	1.07445		83.2	65.9	64.6	71.2333	5.99509
9	79.9	73.4	78.3	77.2	1.95533		60.1	61.8	57.8	59.9	1.15902		77.6	82.6	73.4	77.8667	2.65916		63.8	75.9	65	68.2333	3.84895		73.9	69.3	67.7	70.3	1.85831
12	89.8	94	85.8	89.8667	2.36737		68	62.2	63.9	64.7	1.72143		92.2	85.8	87	88.3333	1.96412		84.5	90.9	88.2	87.8667	1.85502		84.2	81.9	71.6	79.2333	3.87399
250 mM Cl-	WT						∆ceoBC						ceoBC*						ceoB(Y100S)C*						ceoB(Y108S)C*
Time (days)	Rep 1	Rep 2	Rep 3	Mean	SEM		Rep 1	Rep 2	Rep 3	Mean	SEM		Rep 1	Rep 2	Rep 3	Mean	SEM		Rep 1	Rep 2	Rep 3	Mean	SEM		Rep 1	Rep 2	Rep 3	Mean	SEM
0	98.4	77.8	75.3	83.8333	7.319		61.9	77.8	75.3	71.6667	4.93637		85.3	77.8	75.3	79.4667	3.00463		71.1	77.8	75.3	74.7333	1.95477		82.1	77.8	75.3	78.4	1.98578
3	304	239	230	257.667	23.3119		151	95.7	97.9	114.867	18.0778		306	189	202	232.333	37.024		236	288	207	243.667	23.6948		234	242	223	233	5.50757
6	456	302	324	360.667	48.0879		158	104	115	125.667	16.4756		395	248	277	306.667	44.9531		280	250	259	263	8.88819		306	240	260	268.667	19.5391
9	584	433	457	491.333	46.8485		149	104	102	118.333	15.3442		478	348	336	387.333	45.4655		508	341	325	391.333	58.5159		507	323	364	398	55.7704
12	613	570	550	577.667	18.5861		143	126	175	148	14.3643		524	559	559	547.333	11.6667		536	553	502	530.333	14.9926		598	546	595	579.667	16.8556
Fig 3B	Mean GINKO2 fluorescence
	WT						∆ceoBC						ceoBC*						ceoB(Y100S)C*						ceoB(Y108S)C*
Condition	Rep 1	Rep 2	Rep 3	Mean	SEM		Rep 1	Rep 2	Rep 3	Mean	SEM		Rep 1	Rep 2	Rep 3	Mean	SEM		Rep 1	Rep 2	Rep 3	Mean	SEM		Rep 1	Rep 2	Rep 3	Mean	SEM
7H9	1563	1493	1579	1545	26.4071		1543	1270	1417	1410	78.886		1523	1336	1672	1510.33	97.2014		1443	1669	1595	1569	66.5232		1375	1381	1543	1433	55.0273
K+-free 7H9	1535	1731	1553	1606.33	62.5495		893	918	867	892.667	14.7234		1399	1419	1534	1450.67	42.0648		1350	1364	1267	1327	30.271		1297	1267	1286	1283.33	8.76229
Cholesterol	2561	2419	2376	2452	55.8957		1250	1380	1395	1341.67	46.0374		2302	2107	2316	2241.67	67.4545		2037	2059	2352	2149.33	101.532		1289	1303	1108	1233.33	62.7969
K+-free cholesterol	2309	2223	2181	2237.67	37.6711		1222	1066	1020	1102.67	61.1265		2002	2076	2357	2145	108.131		1852	2136	2184	2057.33	103.598		1517	1530	1400	1482.33	41.3374
Fig 3C	DHE/OD600
	WT						∆ceoBC						ceoBC*						ceoB(Y100S)C*						ceoB(Y108S)C*
Condition	Rep 1	Rep 2	Rep 3	Mean	SEM		Rep 1	Rep 2	Rep 3	Mean	SEM		Rep 1	Rep 2	Rep 3	Mean	SEM		Rep 1	Rep 2	Rep 3	Mean	SEM		Rep 1	Rep 2	Rep 3	Mean	SEM
7H9	29198	34711.4	26182.6	30030.7	2497.01		31626	34622.4	30890.7	32379.7	1141.27		28536.6	33740	34209.9	32162.2	1817.86		27732	21811.9	21656.1	23733.3	1999.85		25360.4	28183	24290	25944.5	1161.12
Cholesterol	160268	171316	172403	167995	3876.6		126006	112678	131251	123312	5528.32		153108	165097	168495	162234	4666.74		163088	182126	173992	173068	5515.27		120574	120732	108491	116599	4054.45
Fig 3D	OD600
7H9	WT						∆ceoBC						ceoBC*						ceoB(Y100S)C*						ceoB(Y108S)C*
Time (days)	Rep 1	Rep 2	Rep 3	Mean	SEM		Rep 1	Rep 2	Rep 3	Mean	SEM		Rep 1	Rep 2	Rep 3	Mean	SEM		Rep 1	Rep 2	Rep 3	Mean	SEM		Rep 1	Rep 2	Rep 3	Mean	SEM
0	0.05	0.05	0.05	0.05	4.90654e-18		0.05	0.05	0.05	0.05	4.90654e-18		0.05	0.05	0.05	0.05	4.90654e-18		0.05	0.05	0.05	0.05	4.90654e-18		0.05	0.05	0.05	0.05	4.90654e-18
3	0.28	0.3	0.32	0.3	0.011547		0.22	0.24	0.3	0.253333	0.024037		0.24	0.28	0.3	0.273333	0.0176383		0.28	0.28	0.3	0.286667	0.00666667		0.26	0.26	0.3	0.273333	0.0133333
6	0.56	0.54	0.52	0.54	0.011547		0.56	0.6	0.58	0.58	0.011547		0.56	0.6	0.56	0.573333	0.0133333		0.62	0.6	0.58	0.6	0.011547		0.62	0.58	0.58	0.593333	0.0133333
9	0.76	0.8	0.86	0.806667	0.0290593		0.8	0.78	0.82	0.8	0.011547		0.8	0.84	0.84	0.826667	0.0133333		0.8	0.86	0.8	0.82	0.02		0.8	0.84	0.8	0.813333	0.0133333
12	1.2	1	1	1.06667	0.0666667		1	1.1	0.98	1.02667	0.0371184		1	1.1	0.98	1.02667	0.0371184		0.9	0.98	1	0.96	0.0305505		1	1.1	1	1.03333	0.0333333
Cholesterol	WT						∆ceoBC						ceoBC*						ceoB(Y100S)C*						ceoB(Y108S)C*
Time (days)	Rep 1	Rep 2	Rep 3	Mean	SEM		Rep 1	Rep 2	Rep 3	Mean	SEM		Rep 1	Rep 2	Rep 3	Mean	SEM		Rep 1	Rep 2	Rep 3	Mean	SEM		Rep 1	Rep 2	Rep 3	Mean	SEM
0	0.05	0.05	0.05	0.05	4.90654e-18		0.05	0.05	0.05	0.05	4.90654e-18		0.05	0.05	0.05	0.05	4.90654e-18		0.05	0.05	0.05	0.05	4.90654e-18		0.05	0.05	0.05	0.05	4.90654e-18
3	0.16	0.16	0.2	0.173333	0.0133333		0.08	0.1	0.08	0.0866667	0.00666667		0.14	0.16	0.2	0.166667	0.0176383		0.14	0.14	0.2	0.16	0.02		0.1	0.1	0.12	0.106667	0.00666667
6	0.42	0.42	0.42	0.42	0		0.2	0.22	0.24	0.22	0.011547		0.38	0.4	0.42	0.4	0.011547		0.38	0.42	0.42	0.406667	0.0133333		0.22	0.2	0.24	0.22	0.011547
9	0.5	0.52	0.56	0.526667	0.0176383		0.3	0.32	0.32	0.313333	0.00666667		0.4	0.5	0.52	0.473333	0.0371184		0.4	0.52	0.58	0.5	0.052915		0.3	0.24	0.3	0.28	0.02
12	0.7	0.72	0.68	0.7	0.011547		0.4	0.5	0.48	0.46	0.0305505		0.6	0.7	0.62	0.64	0.0305505		0.6	0.64	0.64	0.626667	0.0133333		0.4	0.38	0.4	0.393333	0.00666667
Fig 3E	Fold change (vs. 7H9)
	WT						∆ceoBC						ceoBC*						ceoB(Y100S)C*						ceoB(Y108S)C*
Gene	Rep 1	Rep 2	Rep 3	Mean	SEM		Rep 1	Rep 2	Rep 3	Mean	SEM		Rep 1	Rep 2	Rep 3	Mean	SEM		Rep 1	Rep 2	Rep 3	Mean	SEM		Rep 1	Rep 2	Rep 3	Mean	SEM
prpD	7.98007	8.42342	8.66809	8.35719	0.201354		2.97294	2.35695	2.72918	2.68636	0.179105		8.12759	7.96596	7.8857	7.99308	0.071132		7.45524	7.72851	8.38173	7.85516	0.274851		3.56993	2.23869	2.7267	2.84511	0.388829
kstD	6.41105	6.03536	5.95883	6.13508	0.139741		2.13296	2.12558	2.43085	2.2298	0.100549		5.60602	6.4405	6.40935	6.15196	0.273117		5.36697	6.11724	6.43602	5.97341	0.316876		2.36164	2.39027	2.45181	2.40124	0.0266034
fadE28	4.53296	5.12829	4.22232	4.62786	0.265802		2.76381	2.64286	2.79853	2.73507	0.0471805		4.91762	4.78367	4.63152	4.7776	0.0826477		4.6913	4.7424	4.75152	4.72841	0.0187387		3.03334	2.89863	2.96148	2.96448	0.0389144
cyp125	5.28963	4.80869	4.88451	4.99428	0.149289		2.4913	2.64421	2.60765	2.58105	0.0460988		4.64958	4.46537	4.70981	4.60826	0.0735271		3.99192	4.14664	4.34004	4.15953	0.100701		3.13196	2.65933	2.84301	2.8781	0.137559
hsaA	6.71606	7.77132	7.57989	7.35575	0.324586		4.32335	4.46871	4.39741	4.39649	0.0419637		7.43972	7.38728	7.19818	7.34173	0.0733517		7.77059	7.69994	7.07323	7.51459	0.221617		3.98803	3.29515	3.49511	3.59276	0.205891

## Sheet: Fig 4
Fig 4. The ability of CeoB to bind to cholesterol is important for host colonization.
Fig 4A	CFU/ml
	WT - untreated macrophages						∆ceoBC - untreated macrophages						ceoBC* - untreated macrophages						ceoB(Y100S)C* - untreated macrophages						ceoB(Y108S)C* - untreated macrophages
Time (days)	Rep 1	Rep 2	Rep 3	Mean	SD		Rep 1	Rep 2	Rep 3	Mean	SD		Rep 1	Rep 2	Rep 3	Mean	SD		Rep 1	Rep 2	Rep 3	Mean	SD		Rep 1	Rep 2	Rep 3	Mean	SD
0	120000	122000	132000	124667	6429.1		122000	130000	124000	125333	4163.33		144000	148000	138000	143333	5033.22		122000	142000	138000	134000	10583		124000	138000	138000	133333	8082.9
2	700000	720000	620000	680000	52915		400000	420000	360000	393333	30550.5		720000	800000	780000	766667	41633.3		780000	820000	520000	706667	162891		394000	366000	402000	387333	18903.3
4	1600000	1560000	1800000	1.65333e+06	128582		1100000	1060000	740000	966667	197315		1840000	1640000	1900000	1.79333e+06	136137		1540000	1980000	1640000	1720000	230651		660000	720000	1040000	806667	204287
6	6000000	6400000	7000000	6.46667e+06	503322		1820000	2020000	2420000	2.08667e+06	305505		7800000	6600000	7600000	7.33333e+06	642910		6200000	6600000	7800000	6.86667e+06	832666		1960000	2020000	2440000	2140000	261534
	WT - foamy macrophages						∆ceoBC - foamy macrophages						ceoBC* - foamy macrophages						ceoB(Y100S)C* - foamy macrophages						ceoB(Y108S)C* - foamy macrophages
Time (days)	Rep 1	Rep 2	Rep 3	Mean	SD		Rep 1	Rep 2	Rep 3	Mean	SD		Rep 1	Rep 2	Rep 3	Mean	SD		Rep 1	Rep 2	Rep 3	Mean	SD		Rep 1	Rep 2	Rep 3	Mean	SD
0	128000	148000	154000	143333	13613.7		124000	148000	128000	133333	12858.2		134000	142000	158000	144667	12220.2		122000	124000	134000	126667	6429.1		144000	138000	128000	136667	8082.9
2	580000	560000	760000	633333	110151		202000	210000	212000	208000	5291.5		760000	580000	840000	726667	133167		640000	680000	580000	633333	50332.2		160000	180000	200000	180000	20000
4	1600000	1460000	1600000	1.55333e+06	80829		500000	480000	480000	486667	11547		1700000	1580000	1760000	1680000	91651.5		1700000	1560000	1540000	1600000	87178		420000	300000	340000	353333	61101
6	6000000	7000000	7400000	6800000	721110		1200000	1040000	1180000	1140000	87178		6800000	7800000	6600000	7.06667e+06	642910		6400000	7200000	7000000	6.86667e+06	416333		1040000	1200000	1060000	1100000	87178
Fig 4B	CFU/ml
	2 weeks					6 weeks
	WT	∆ceoBC	ceoBC*	ceoB(Y108S)C*		WT	∆ceoBC	ceoBC*	ceoB(Y108S)C*
	440000	540000	760000	202000		12400000	4200000	13400000	3940000
	920000	400000	1080000	200000		13000000	5800000	15200000	2920000
	960000	62000	780000	420000		17800000	2200000	18400000	4800000
	620000	360000	540000	460000		14400000	3860000	10200000	6200000
	780000	360000	860000	118000		12400000	4420000	20200000	2040000
	980000	420000	880000	900000		10400000	4240000	18800000	2880000
	900000	300000	780000	860000		22400000	4600000	14800000	2840000
	660000		300000	700000		5600000	2420000
	580000		760000	780000		8800000	2860000
	1100000		840000	640000		16800000	1900000
			780000	1180000
			580000	1540000
			1100000	1740000
				1840000
				720000

## Sheet: S1 Fig
S1 Fig. Disruption of the inducible high affinity Kdp K+ transport system does not affect Mtb response to cholesterol or intrabacterial [K+].
S1A Fig	Fold change (vs. 7H9)
	WT						∆kdpBC						kdpBC*
Gene	Rep 1	Rep 2	Rep 3	Mean	SEM		Rep 1	Rep 2	Rep 3	Mean	SEM		Rep 1	Rep 2	Rep 3	Mean	SEM
prpD	8.56835	8.82337	8.44802	8.61325	0.110657		7.93381	7.86375	8.35481	8.05079	0.153351		8.15749	7.50328	8.42281	8.02786	0.273243
kstD	5.68385	6.62228	6.66774	6.32462	0.320655		5.37663	5.97598	6.23814	5.86359	0.254967		5.71081	6.49646	6.63521	6.28083	0.287808
fadE28	5.10042	4.73075	4.75464	4.86194	0.11944		5.03982	4.10217	4.2825	4.47483	0.287252		5.21029	5.69229	5.60324	5.50194	0.148073
cyp125	4.43739	4.74084	5.72369	4.96731	0.388205		4.20684	5.04233	5.41989	4.88969	0.358397		4.38927	4.84045	5.55023	4.92665	0.337902
hsaA	6.00819	6.78477	6.52318	6.43871	0.228124		6.40249	6.48911	6.64643	6.51268	0.0713968		6.17756	6.27015	5.57867	6.00879	0.216716
S1B Fig	Mean GINKO2 fluorescence
	WT						∆kdpBC						kdpBC*
Condition	Rep 1	Rep 2	Rep 3	Mean	SEM		Rep 1	Rep 2	Rep 3	Mean	SEM		Rep 1	Rep 2	Rep 3	Mean	SEM
7H9	1733	1579	2231	1847.67	196.755		1726	2078	2081	1961.67	117.837		1724	1882	1687	1764.33	59.795
K+-free 7H9	1034	1553	1475	1354	161.577		1181	1660	1666	1502.33	160.676		1018	1334	1314	1222	102.163
Cholesterol	2521	2376	2725	2540.67	101.226		2982	3086	2823	2963.67	76.4729		2631	2466	2501	2532.67	50.1941
K+-free cholesterol	2526	2181	2214	2307	109.914		2131	2423	2374	2309.33	90.2817		2328	2038	2100	2155.33	88.169

## Sheet: S2 Fig
S2 Fig. Disruption of K+ homeostasis inhibits Mtb growth on cholesterol but not glucose/glycerol.
OD600
Glucose/glycerol	WT						∆ceoBC						ceoBC*
Time (days)	Rep 1	Rep 2	Rep 3	Mean	SEM		Rep 1	Rep 2	Rep 3	Mean	SEM		Rep 1	Rep 2	Rep 3	Mean	SEM
0	0.05	0.05	0.05	0.05	4.90654e-18		0.05	0.05	0.05	0.05	4.90654e-18		0.05	0.05	0.05	0.05	4.90654e-18
3	0.28	0.2	0.16	0.213333	0.0352767		0.2	0.12	0.16	0.16	0.023094		0.16	0.24	0.16	0.186667	0.0266667
6	0.44	0.44	0.48	0.453333	0.0133333		0.48	0.5	0.46	0.48	0.011547		0.46	0.48	0.44	0.46	0.011547
9	0.64	0.62	0.6	0.62	0.011547		0.64	0.6	0.62	0.62	0.011547		0.66	0.6	0.58	0.613333	0.024037
12	0.84	0.88	0.86	0.86	0.011547		0.88	0.88	0.9	0.886667	0.00666667		0.84	0.84	0.88	0.853333	0.0133333
Cholesterol	WT						∆ceoBC						ceoBC*
Time (days)	Rep 1	Rep 2	Rep 3	Mean	SEM		Rep 1	Rep 2	Rep 3	Mean	SEM		Rep 1	Rep 2	Rep 3	Mean	SEM
0	0.05	0.05	0.05	0.05	4.90654e-18		0.05	0.05	0.05	0.05	4.90654e-18		0.05	0.05	0.05	0.05	4.90654e-18
3	0.16	0.16	0.12	0.146667	0.0133333		0.12	0.12	0.08	0.106667	0.0133333		0.12	0.16	0.12	0.133333	0.0133333
6	0.24	0.24	0.3	0.26	0.02		0.16	0.16	0.2	0.173333	0.0133333		0.24	0.26	0.3	0.266667	0.0176383
9	0.48	0.5	0.5	0.493333	0.00666667		0.32	0.34	0.32	0.326667	0.00666667		0.46	0.5	0.48	0.48	0.011547
12	0.58	0.56	0.56	0.566667	0.00666667		0.44	0.4	0.42	0.42	0.011547		0.56	0.58	0.56	0.566667	0.00666667

## Sheet: S3 Fig
S3 Fig. DHE reports decreased cholesterol uptake by ∆mceG Mtb.
DHE/OD600
	WT						∆mceG						mceG*						∆ceoBC						ceoBC*
Condition	Rep 1	Rep 2	Rep 3	Mean	SEM		Rep 1	Rep 2	Rep 3	Mean	SEM		Rep 1	Rep 2	Rep 3	Mean	SEM		Rep 1	Rep 2	Rep 3	Mean	SEM		Rep 1	Rep 2	Rep 3	Mean	SEM
7H9	29011.7	28514.7	30738.4	29421.6	673.864		29342.3	25880.3	32654.4	29292.3	1955.66		32342.3	30796.5	28788	30642.3	1028.94		29296.9	29644.9	33990.1	30977.3	1509.75		24636.6	27156.2	30199.5	27330.7	1608.24
Cholesterol	165704	164300	169546	166517	1567.82		96404.5	92683.8	103805	97631	3268.39		171063	151198	158322	160194	5810.47		128059	121158	127796	125671	2257.82		158926	160578	177134	165546	5813.48

## Sheet: S5 Fig
S5 Fig. ceoBC deletion does not affect Mtb growth on fatty acids.
OD600
7H9	WT						∆ceoBC						ceoBC*
Time (days)	Rep 1	Rep 2	Rep 3	Mean	SEM		Rep 1	Rep 2	Rep 3	Mean	SEM		Rep 1	Rep 2	Rep 3	Mean	SEM
0	0.05	0.05	0.05	0.05	4.90654e-18		0.05	0.05	0.05	0.05	4.90654e-18		0.05	0.05	0.05	0.05	4.90654e-18
3	0.28	0.3	0.3	0.293333	0.00666667		0.28	0.3	0.3	0.293333	0.00666667		0.24	0.3	0.3	0.28	0.02
6	0.64	0.6	0.62	0.62	0.011547		0.7	0.68	0.68	0.686667	0.00666667		0.6	0.62	0.64	0.62	0.011547
9	0.96	0.9	0.94	0.933333	0.0176383		0.96	1	1	0.986667	0.0133333		0.86	0.92	0.88	0.886667	0.0176383
12	1.1	1.02	1.04	1.05333	0.024037		1.02	1.1	1.06	1.06	0.023094		1.06	1.1	1.2	1.12	0.0416333
C2	WT						∆ceoBC						ceoBC*
Time (days)	Rep 1	Rep 2	Rep 3	Mean	SEM		Rep 1	Rep 2	Rep 3	Mean	SEM		Rep 1	Rep 2	Rep 3	Mean	SEM
0	0.05	0.05	0.05	0.05	4.90654e-18		0.05	0.05	0.05	0.05	4.90654e-18		0.05	0.05	0.05	0.05	4.90654e-18
3	0.1	0.08	0.08	0.0866667	0.00666667		0.08	0.06	0.08	0.0733333	0.00666667		0.1	0.08	0.12	0.1	0.011547
6	0.18	0.2	0.22	0.2	0.011547		0.24	0.2	0.24	0.226667	0.0133333		0.18	0.22	0.2	0.2	0.011547
9	0.32	0.36	0.36	0.346667	0.0133333		0.32	0.4	0.42	0.38	0.0305505		0.34	0.3	0.32	0.32	0.011547
12	0.44	0.48	0.5	0.473333	0.0176383		0.5	0.46	0.5	0.486667	0.0133333		0.44	0.48	0.44	0.453333	0.0133333
C16	WT						∆ceoBC						ceoBC*
Time (days)	Rep 1	Rep 2	Rep 3	Mean	SEM		Rep 1	Rep 2	Rep 3	Mean	SEM		Rep 1	Rep 2	Rep 3	Mean	SEM
0	0.05	0.05	0.05	0.05	4.90654e-18		0.05	0.05	0.05	0.05	4.90654e-18		0.05	0.05	0.05	0.05	4.90654e-18
3	0.06	0.08	0.1	0.08	0.011547		0.06	0.08	0.1	0.08	0.011547		0.08	0.08	0.1	0.0866667	0.00666667
6	0.2	0.18	0.22	0.2	0.011547		0.24	0.2	0.22	0.22	0.011547		0.18	0.22	0.24	0.213333	0.0176383
9	0.36	0.4	0.4	0.386667	0.0133333		0.32	0.3	0.32	0.313333	0.00666667		0.32	0.34	0.32	0.326667	0.00666667
12	0.5	0.48	0.5	0.493333	0.00666667		0.52	0.48	0.5	0.5	0.011547		0.5	0.46	0.5	0.486667	0.0133333
